# Supplementary material for: Single-cell analysis reveals region-heterogeneous responses in rhesus monkey spinal cord with complete injury
Source: Nat Commun. 2023 Aug 9;14:4796. doi: 10.1038/s41467-023-40513-5 (PMC10412553; doi:10.1038/s41467-023-40513-5)
Supplement: Supplementary file 4 — Source Data [file 41467_2023_40513_MOESM4_ESM.xlsx]

## Sheet: Fig. S1b
		Proportion of cells in spared lumbar
SA			0dpi	7dpi	30dpi	6mpi
	oligodendrocytes	1	0.341297	0.390633	0.329868	0.306452
		2	0.309013	0.287944	0.323944	0.252101
		3	0.361111	0.331536	0.338898	0.353293
		4	0.406593	0.338836	0.336557	0.257062
		5	0.426339	0.248408	0.278846	0.166045
		6	0.367021	0.370892	0.253833	0.254902
	astrocytes	1	0.162963	0.206897	0.120354	0.146688
		2	0.181319	0.132867	0.169604	0.120735
		3	0.205556	0.157566	0.142487	0.107595
		4	0.131579	0.180147	0.170418	0.225962
		5	0.191406	0.173913	0.15	0.12326
		6	0.166667	0.148026	0.147679	0.144476
	microglia	1	0.241379	0.29563	0.414894	0.47191
		2	0.234536	0.313433	0.5	0.384615
		3	0.280702	0.385269	0.507353	0.347561
		4	0.204918	0.398352	0.505495	0.413675
		5	0.257075	0.383178	0.494845	0.427083
		6	0.261905	0.354402	0.437229	0.67101
IA	fibroblasts		0dpi	7dpi	30dpi	6mpi
		1	0.0263158	0.51567	0.51004	0.426036
		2	0.0200573	0.271739	0.317757	0.466667
		3	0.0173787	0.397436	0.324074	0.471503
		4	0.0202922	0.33121	0.579832	0.482558
		5	0.0182868	0.351852	0.484615	0.428571
		6	0.0190311	0.525424	0.372414	0.378947

## Sheet: Fig. S1d
	SL		Proportion of cells in spared lumbar					Mean number of cells/mm2
				0dpi	7dpi	30dpi	6mpi		0dpi	7dpi	30dpi	6mpi
		microglia	1	0.203	0.229	0.258	0.23		284	343.373	314.345	465.078
			2	0.292	0.288	0.321	0.333		244	375.561	381.539	340.176
			3	0.307	0.347	0.374	0.349		274	359.467	350.2	383.985
			4	0.331	0.335	0.344	0.329		225	330.937	340.067	475.89
		neurons	1	0.170163	0.0913952	0.0936986	0.0898325		178.947	215.106	186.986	175.905
			2	0.201073	0.0990778	0.0891227	0.0885413		192.5	178.571	173.421	217.938
			3	0.172703	0.105601	0.087795	0.097983		224.194	169.925	198.767	189.012
			4	0.173756	0.0998221	0.103907	0.0889043		198.21	194.733	175.936	170.934
		oligodendrocytes	1	0.37808	0.299328	0.307209	0.307294		417.547	447.667	441.816	460.873
			2	0.382514	0.270486	0.357119	0.290557		408.483	451.577	352.795	409.632
			3	0.313787	0.324042	0.345301	0.27978		354.214	348.873	423.995	410.195
			4	0.337447	0.351778	0.310471	0.314295		456.656	432.021	453.944	406.056
		astrocytes	1	0.176	0.158	0.12	0.131		144.695	155.015	170.854	138.393
			2	0.2	0.13	0.131	0.113		161.404	156.109	153.846	128.713
			3	0.165	0.148	0.125	0.11		131.034	157.48	134.454	130.872
			4	0.183	0.138	0.139	0.125		136.139	140.921	127.219	157.025

## Sheet: Fig. 2d
		Cell number of microglia subsets in different regions
			DAMLM	Mono./Mφ	DM	IM
	DA	0dpi	478	225	13	14
		7dpi	3801	2627	1018	111
		14dpi	6863	1256	365	157
		30dpi	1958	902	167	40
		6mpi	1384	675	23	13
	SA	0dpi	101	35	12	2
		7dpi	1775	321	597	22
		14dpi	1098	202	113	8
		30dpi	4974	345	429	48
	SL	0dpi	63	20	4	3
		7dpi	586	49	320	134
		14dpi	726	51	42	95
		30dpi	1197	82	65	78
		6mpi	1053	27	5	19
	IA	7dpi	672	556	17	33
		14dpi	483	266	19	15
		30dpi	116	46	17	4
		6mpi	254	65	6	1

## Sheet: Fig. S2e
	Proprotion of dividing micoglia
	FG	CST
	0.0625	0.219388
	0.0836364	0.296296
	0.0212766	0.265625
	0.0113379	0.383721
	0.0453258	0.452282
	0.0253623	0.386266

## Sheet: Fig. S3d
	Number of inflammatory cells in different regions
			Phago. Mφ	Inflam.M φ	Monocyte	Neutrophil
	DA	0dpi	9	5	28	178
		7dpi	1113	355	663	326
		14dpi	691	233	178	36
		30dpi	423	234	147	30
	SA	0dpi	8	0	1	11
		7dpi	140	24	83	23
		14dpi	120	17	38	5
		30dpi	134	64	95	21
	IA	7dpi	55	396	65	17
		14dpi	59	143	47	13
		30dpi	3	30	10	1
		6mpi	4	38	10	10

## Sheet: Fig. 3d, 3e, S5b
	Neuron number in each distance/ neuron number 8mm from the lesion
	distance from lesion(mm)	1	2	3	4	5	6	7	8
	Ratio	0	0	0.0203252	0.113821	0.613821	0.719512	0.813008	1
		0	0	0.00843882	0.135021	0.443038	0.679325	0.721519	1
		0	0	0	0.156566	0.479798	0.70202	0.707071	1
		0	0	0	0.202381	0.464286	0.642857	0.801587	1
	Proportion of neurons with different nuerotransmitters
			excitatory	inhibitory	mixed
	SA	0dpi	0.5204	0.4408	0.0388
		7dpi	0.6194	0.3564	0.0242
		30dpi	0.5688	0.3969	0.0344
	SL	0dpi	0.5354	0.3893	0.0753
		7dpi	0.5444	0.3859	0.0679
		14dpi	0.5007	0.4209	0.0784
		30dpi	0.5064	0.4224	0.0712
		6mpi	0.4474	0.5263	0.0263

## Sheet: Fig. 3f
	Proportion of GABA+ neurons
	0dpi		0.255814
			0.363636
			0.405172
			0.315385
			0.366412
	7dpi		0.347368
			0.371429
			0.340278
			0.333333
			0.313492
	30dpi		0.419753
			0.376147
			0.428571
			0.394737
			0.338462
	6mpi		0.5
			0.495935
			0.487395
			0.490566
			0.544643

## Sheet: Fig. 3g
	Number of regulated genes
		Upregulated genes	Down-regulated genes	totle
SL	7dpi	91	72	163
	14dpi	50	84	134
	30dpi	42	98	140
	6mpi	198	107	305
SA		Upregulated genes	Down-regulated genes	totle
	7dpi	517	450	967
	14dpi	199	223	422
	30dpi	181	110	291

## Sheet: Fig. 4d
	Proportion of D-OPC among OPCs
		DA	SA	SL
	0dpi	0.0185	0.018519	0.021277
	7dpi	0.131238	0.091255	0.061828
	14dpi	0.0359356	0.042763	0.012987
	30dpi	0.0637255	0.071012	0.03871
	Proportion of A-OPC among OPCs
		DA	SA	SL
	0dpi	0	0.00420875	0.00283688
	7dpi	0.492016	0.493663	0.129032
	14dpi	0.432466	0.180921	0
	30dpi	0.25	0.109922	0.0193548
	Proportion of DOL1 among oligodendrocytes
		DA	SA	SL
	0dpi	0.009827	0	0
	7dpi	0.077737	0.131166	0.055325
	14dpi	0.048183	0.071088	0.002579
	30dpi	0.026702	0.037834	0.020641
	Proportion of DOL2 among oligodendrocytes
		DA	SA	SL
	0dpi	0.006682	0.000525	0.002305
	7dpi	0.052555	0.05221	0.036364
	14dpi	0.036339	0.028134	0.00361
	30dpi	0.020027	0.039466	0.012164

## Sheet: Fig. 4g
	Proportion of SERPINA3+ oligodendrocytes (SERPINA3+ APC+/ APC+ cell)
		0dpi	7dpi	30dpi
	cst	0	0.739759	0.164384
		0	0.76494	0.131579
		0	0.578014	0.0909091
		0	0.751479	0.09375
		0.0153846	0.711027	0.139535
	fg	0	0.364198	0.0810811
		0	0.222642	0.0444444
		0	0.151351	0.113208
		0	0.147059	0.139535
		0	0.280612	0.0416667

[truncated: 6 more sheets: Fig. 5g, Fig. 6b, f, g, Fig. 7c, d, Fig. 8h, k, Fig. S9e, Fig. S11j]
